# Supplementary material for: The draft genome of Actinia tenebrosa reveals insights into toxin evolution
Source: Ecol Evol. 2019 Sep 18;9(19):11314–28. doi: 10.1002/ece3.5633 (PMC6802032; doi:10.1002/ece3.5633)
Supplement: Supplementary file 5 [file ECE3-9-11314-s005.xlsx]

## Sheet: Sheet1
TTL gne family	Actinia tenebrosa	Acropora digitifera	Discosoma sp.	Exaiptasia pallida	Nematostella vectensis	Amplexidiscus fenestrafer	Hydra vulgaris
Unknown	14	18	6	29	14	3	7
AB hydrolase superfamily	1	0	0	1	0	1	0
actinoporin family	4	9	9	6	1	9	5
arthropod phospholipase D family	0	1	1	0	0	3	0
Cnidaria small cysteine-rich protein (SCRiP) family	1	16	0	0	0	0	0
CREC family	1	1	0	0	0	0	0
CRISP family	0	0	0	0	1	0	2
cystatin family	1	0	0	1	0	0	2
DNase II family	0	0	0	0	0	0	1
ficolin lectin family	10	9	0	15	2	0	0
jellyfish toxin family	2	1	0	9	0	0	6
multicopper oxidase family	11	8	3	31	17	1	4
phospholipase A2 family	13	13	3	20	13	7	11
scoloptoxin-01 family	0	0	0	0	1	0	0
sea anemone 8 toxin family	6	0	0	5	0	0	0
sea anemone sodium channel inhibitory toxin family	4	0	0	0	9	0	0
sea anemone structural class 9a family	0	0	0	1	0	0	0
sea anemone type 1 potassium channel toxin family	3	0	0	0	0	0	0
sea anemone type 3 (BDS) potassium channel toxin family	15	0	0	0	0	0	0
sea anemone type 5 potassium channel toxin family	1	0	0	0	1	0	0
snaclec family	4	1	2	5	2	1	2
true venom lectin family	4	2	1	12	2	0	1
type-B carboxylesterase/lipase family	5	0	0	8	1	0	0
venom complement C3 homolog family	1	0	0	0	0	1	0
venom Kunitz-type family	9	7	0	5	9	1	0
venom metalloproteinase (M12B) family	3	2	0	0	1	1	5
Total	113	88	25	148	74	28	46
