# Supplementary material for: The draft genome of Actinia tenebrosa reveals insights into toxin evolution
Source: Ecol Evol. 2019 Sep 18;9(19):11314–28. doi: 10.1002/ece3.5633 (PMC6802032; doi:10.1002/ece3.5633)
Supplement: Supplementary file 6 [file ECE3-9-11314-s006.xlsx]

## Sheet: sea anemone type 3 (BDS-LIKE) K
sea anemone type 3 (BDS-LIKE) KTx	degreees of freedom	lnL	Model	Test	P-value
Actiniaria orthologs	49	-4142.09	0	NA
Actiniaria orthologs	50	-4007.3	1	NA
Actiniaria orthologs	52	-3999.32	2	M3vsM0	0.00034398
Actiniaria orthologs	53	-3967	3	M2vsM1	1.61041e-74
Actiniaria orthologs	50	-3980.24	7	NA
Actiniaria orthologs	52	-3970.69	8	M8vsM7	7.14974e-05
Average dN/dS (M8)	0.773
sea anemone type 3 (BDS-LIKE) KTx	degreees of freedom	lnL	Model	Test	P-value
Anemonia viridis paralogs	15	-661.508	0	NA
Anemonia viridis paralogs	16	-658.53	1	NA
Anemonia viridis paralogs	18	-651.37	2	M3vsM0	0.000776784
Anemonia viridis paralogs	19	-651.285	3	M2vsM1	0.000407658
Anemonia viridis paralogs	16	-658.534	7	NA
Anemonia viridis paralogs	18	-651.371	8	M8vsM7	0.00077468
Average dN/dS (M8)	1.6665
sea anemone type 3 (BDS-LIKE) KTx	degreees of freedom	lnL	Model	Test	P-value
Actinia tenebrosa paralogs	21	-2592.06	0	NA
Actinia tenebrosa paralogs	22	-2523.61	1	NA
Actinia tenebrosa paralogs	24	-2499.12	2	M3vsM0	2.31123e-11
Actinia tenebrosa paralogs	25	-2486.13	3	M2vsM1	1.05764e-44
Actinia tenebrosa paralogs	22	-2509.01	7	NA
Actinia tenebrosa paralogs	24	-2488.16	8	M8vsM7	8.83407e-10
Average dN/dS (M8)	2.0515
sea anemone type 3 (BDS-LIKE) KTx	degreees of freedom	lnL	Model	Test	P-value
Bunodosoma granulifera paralogs	7	-768.285	0	NA
Bunodosoma granulifera paralogs	8	-752.757	1	NA
Bunodosoma granulifera paralogs	10	-733.738	2	M3vsM0	5.49936e-09
Bunodosoma granulifera paralogs	11	-733.737	3	M2vsM1	3.52175e-14
Bunodosoma granulifera paralogs	8	-753.059	7	NA
Bunodosoma granulifera paralogs	10	-733.817	8	M8vsM7	4.39775e-09
Average dN/dS (M8)	5.5004
sea anemone type 3 (BDS-LIKE) KTx	degreees of freedom	lnL	Model	Test	P-value
Actinia tenebrosa concerted evolution paralogs (clade A)	9	-1006.37	0
Actinia tenebrosa concerted evolution paralogs (clade A)	10	-975.107	1
Actinia tenebrosa concerted evolution paralogs (clade A)	12	-962.316	2		2.7855e-06
Actinia tenebrosa concerted evolution paralogs (clade A)	13	-962.156	3		2.83019e-18
Actinia tenebrosa concerted evolution paralogs (clade A)	10	-980.82	7
Actinia tenebrosa concerted evolution paralogs (clade A)	12	-962.404	8		1.00474e-08
Average dN/dS (M8)	1.4761
sea anemone type 3 (BDS-LIKE) KTx	degreees of freedom	lnL	Model	Test	P-value
Actinia tenebrosa paralogs diverged	11	-1634.72	0
Actinia tenebrosa paralogs diverged	12	-1589.17	1
Actinia tenebrosa paralogs diverged	14	-1582.91	2		0.00191855
Actinia tenebrosa paralogs diverged	15	-1582.28	3		9.0185e-22
Actinia tenebrosa paralogs diverged	12	-1587.01	7
Actinia tenebrosa paralogs diverged	14	-1581.17	8		0.00291391
Average dN/dS (M8)	3.3732

## Sheet: NaTx
NaTx	degreees of freedom	lnL	Model	Test	P-value
Actiniaria orthologs	143	-5879.54	0	NA
Actiniaria orthologs	144	-5750.52	1	NA
Actiniaria orthologs	146	-5730.57	2	M3vsM0	2.17155e-09
Actiniaria orthologs	147	-5694.93	3	M2vsM1	1.23429e-78
Actiniaria orthologs	144	-5706.58	7	NA
Actiniaria orthologs	146	-5696.27	8	M8vsM7	3.31053e-05
Average dN/dS (M8)	0.7397
NaTx	degreees of freedom	lnL	Model	Test	P-value
Actinia orthologs	19	-876.359	0
Actinia orthologs	20	-864.051	1
Actinia orthologs	22	-860.624	2		0.0325023
Actinia orthologs	23	-860.625	3		2.45626e-06
Actinia orthologs	20	-864.17	7
Actinia orthologs	22	-860.614	8		0.0285428
Average dN/dS (M8)	0.9825
NaTx	degreees of freedom	lnL	Model	Test	P-value
Nematostella vectensis paralogs	53	-2071.37	0
Nematostella vectensis paralogs	54	-2023.07	1
Nematostella vectensis paralogs	56	-2020.03	2		0.0478394
Nematostella vectensis paralogs	57	-2016.21	3		6.23573e-23
Nematostella vectensis paralogs	54	-2021.5	7
Nematostella vectensis paralogs	56	-2017.14	8		0.0128106
Average dN/dS (M8)	0.881
NaTx	degreees of freedom	lnL	Model	Test	P-value
Actinia equina paralogs	13	-454.935	0
Actinia equina paralogs	14	-453.64	1
Actinia equina paralogs	16	-451.493	2		0.116887
Actinia equina paralogs	17	-451.493	3		0.142136
Actinia equina paralogs	14	-453.642	7
Actinia equina paralogs	16	-451.493	8		0.116604
Average dN/dS (M8)	1.0426
NaTx	degreees of freedom	lnL	Model	Test	P-value
Actinia tenebrosa paralogs	5	-736.186	0
Actinia tenebrosa paralogs	6	-727.178	1
Actinia tenebrosa paralogs	8	-723.559	2		0.026812
Actinia tenebrosa paralogs	9	-723.534	3		4.36997e-05
Actinia tenebrosa paralogs	6	-727.178	7
Actinia tenebrosa paralogs	8	-723.552	8		0.0266157
Average dN/dS (M8)	1.4438
NaTx	degreees of freedom	lnL	Model	Test	P-value
Anemonia viridis paralogs	43	-868.767	0
Anemonia viridis paralogs	44	-835.278	1
Anemonia viridis paralogs	46	-816.999	2		1.15254e-08
Anemonia viridis paralogs	47	-816.482	3		1.04568e-21
Anemonia viridis paralogs	44	-835.782	7
Anemonia viridis paralogs	46	-817.082	8		7.56614e-09
Average dN/dS (M8)	2.6865
NaTx	degreees of freedom	lnL	Model	Test	P-value
Nv1 paralogs	37	-561.362	0
Nv1 paralogs	38	-555.787	1
Nv1 paralogs	40	-554.023	2		0.171342
Nv1 paralogs	41	-553.999	3		0.00530032
Nv1 paralogs	38	-555.844	7
Nv1 paralogs	40	-554.023	8		0.161899	0.6342
Average dN/dS (M8)	NA
NaTx	degreees of freedom	lnL	Model	Test	P-value
Av 2 paralogs	31	-324.571	0
Av 2 paralogs	32	-324.965	1
Av 2 paralogs	34	-324.571	2		0.674334
Av 2 paralogs	35	-324.572	3		1
Av 2 paralogs	32	-324.965	7
Av 2 paralogs	34	-324.571	8		0.674335
Average dN/dS (M8)	NA
NaTx	degreees of freedom	lnL	Model	Test	P-value
Nematostella vectensis paralogs diverged	11	-1735.97	0
Nematostella vectensis paralogs diverged	12	-1699.73	1
Nematostella vectensis paralogs diverged	14	-1695.11	2		0.00990751
Nematostella vectensis paralogs diverged	15	-1694.5	3		4.11872e-17
Nematostella vectensis paralogs diverged	12	-1700.33	7
Nematostella vectensis paralogs diverged	14	-1694.45	8		0.00278451
Average dN/dS (M8)	2.1451
NaTx	degreees of freedom	lnL	Model	Test	P-value
Anemonia viridis paralogs diverged	11	-732.325	0
Anemonia viridis paralogs diverged	12	-714.819	1
Anemonia viridis paralogs diverged	14	-696.929	2		1.69961e-08
Anemonia viridis paralogs diverged	15	-695.821	3		5.25616e-15
Anemonia viridis paralogs diverged	12	-714.82	7
Anemonia viridis paralogs diverged	14	-696.937	8		1.71299e-08
Average dN/dS (M8)	3.9116

## Sheet: MACPF
MACPF	degreees of freedom	lnL	Model	Test	P-value
Anthozoan orthologs	55	-29938.9	0	NA
Anthozoan orthologs	56	-29601.7	1	NA
Anthozoan orthologs	58	-29601.7	2	M3vsM0	1
Anthozoan orthologs	59	-29461.3	3	M2vsM1	1.90567e-205
Anthozoan orthologs	56	-29341.1	7	NA
Anthozoan orthologs	58	-29338.4	8	M8vsM7	0.0643415
Average dN/dS (M8)	0.1631
MACPF	degreees of freedom	lnL	Model	Test	P-value
Nematostella vectensis paralogs	9	-7245.23	0
Nematostella vectensis paralogs	10	-7218.84	1
Nematostella vectensis paralogs	12	-7218.84	2	1
Nematostella vectensis paralogs	13	-7198.25	3	1.90221e-19
Nematostella vectensis paralogs	10	-7202.31	7
Nematostella vectensis paralogs	12	-7198.23	8	0.017022	0.1863
Average dN/dS (M8)	0.1863
MACPF	degreees of freedom	lnL	Model	Test	P-value
Exaiptasia pallida paralogs	21	-10329.7	0
Exaiptasia pallida paralogs	22	-10140.3	1
Exaiptasia pallida paralogs	24	-10140.3	2	1
Exaiptasia pallida paralogs	25	-10118.6	3	4.22093e-90
Exaiptasia pallida paralogs	22	-10122.3	7
Exaiptasia pallida paralogs	24	-10117.4	8	0.00726956	0.3965
Average dN/dS (M8)	0.3965
MACPF	degreees of freedom	lnL	Model	Test	P-value
Acropora digitifera paralogs	11	-7036.24	0
Acropora digitifera paralogs	12	-6964.94	1
Acropora digitifera paralogs	14	-6964.94	2	1
Acropora digitifera paralogs	15	-6957.68	3	6.07869e-33
Acropora digitifera paralogs	12	-6966.81	7
Acropora digitifera paralogs	14	-6957.95	8	0.000141652	0.5622

## Sheet: KTx1
sea anemone type 1 KTx	degreees of freedom	lnL	Model	Test	P-value
Actiniaria orthologs	33	-2707.89	0	NA
Actiniaria orthologs	34	-2649.52	1	NA
Actiniaria orthologs	36	-2649.52	2	M3vsM0	1
Actiniaria orthologs	37	-2637.79	3	M2vsM1	2.56298e-29
Actiniaria orthologs	34	-2643.43	7	NA
Actiniaria orthologs	36	-2638.74	8	M8vsM7	0.00926246	0.7123
Average dN/dS (M8)	0.7123
sea anemone type 1 KTx	degreees of freedom	lnL	Model	Test	P-value
Metridium senile paralogs	5	-670.622	0
Metridium senile paralogs	6	-663.284	1
Metridium senile paralogs	8	-663.284	2		1
Metridium senile paralogs	9	-663.148	3		0.00480944
Metridium senile paralogs	6	-663.494	7
Metridium senile paralogs	8	-663.494	8		1	0.3703
Average dN/dS (M8)	0.7123
sea anemone type 1 KTx	degreees of freedom	lnL	Model	Test	P-value
Anemonia viridis paralogs	7	-629.74	0
Anemonia viridis paralogs	8	-627.961	1
Anemonia viridis paralogs	10	-614.088	2		9.43953e-07
Anemonia viridis paralogs	11	-614.088	3		2.65346e-06
Anemonia viridis paralogs	8	-628.024	7
Anemonia viridis paralogs	10	-614.092	8		8.89804e-07	3.0389
Average dN/dS (M8)

## Sheet: FP
FP	degreees of freedom	lnL	Model	Test	P-value
Cnidaria orthologs	269	-42112.7	0	NA
Cnidaria orthologs	270	-41437.4	1	NA
Cnidaria orthologs	272	-41424.9	2	M3vsM0	3.4021e-06
Cnidaria orthologs	273	-41098.7	3	M2vsM1	0
Cnidaria orthologs	270	-41014.9	7	NA
Cnidaria orthologs	272	-41002.2	8	M8vsM7	2.85179e-06	0.4585
Average dN/dS (M8)	0.4585
FP	degreees of freedom	lnL	Model	Test	P-value
Acropora digitifera paralogs	27	-3479.55	0
Acropora digitifera paralogs	28	-3443.8	1
Acropora digitifera paralogs	30	-3443.8	2		1
Acropora digitifera paralogs	31	-3440.5	3		4.39848e-16
Acropora digitifera paralogs	28	-3440.77	7
Acropora digitifera paralogs	30	-3440.77	8		1	0.4585
FP	degreees of freedom	lnL	Model	Test	P-value
Amplexidiscus fenestrafer paralogs	15	-3172.5	0
Amplexidiscus fenestrafer paralogs	16	-3118.79	1
Amplexidiscus fenestrafer paralogs	18	-3105.15	2		1.19013e-06
Amplexidiscus fenestrafer paralogs	19	-3104.1	3		1.36538e-28
Amplexidiscus fenestrafer paralogs	16	-3120.49	7
Amplexidiscus fenestrafer paralogs	18	-3104.42	8		1.05429e-07	0.9395
